# Supplementary material for: In silico Phylogenetic Analysis of hAT Transposable Elements in Plants
Source: Genes (Basel). 2018 Jun 6;9(6):284. doi: 10.3390/genes9060284 (PMC6027215; doi:10.3390/genes9060284)
Supplement: Supplementary file 1 [file genes-09-00284-s001.zip]

Archive with 7 entries (7 files):
- FigureS1.tif
- FigureS2.tif
- TableS1.docx
- TableS2.docx
- TableS3.docx
- TextS1.docx
- TextS2.docx
